# Supplementary material for: Contact-electro-catalysis at Dynamic Semiconductor–Water Junctions
Source: Research (Wash D C). 2025 Oct 7;8:0940. doi: 10.34133/research.0940 (PMC12501637; doi:10.34133/research.0940)
Supplement: Supplementary 1 — Figs. S1 to S23 Supplementary Notes S1 and S2 Tables S1 and S2 Movies S1 to S3 References [39–60] [file research.0940.f1.zip]

Archive with 4 entries (4 files):
- 5 Supplementary Materials-RESEARCH 0819.docx
- renamed_53a58.mp4
- renamed_586e8.mp4
- renamed_8d32c.mp4
